# Supplementary material for: Modelling Microglial Innate Immune Memory In Vitro: Understanding the Role of Aerobic Glycolysis in Innate Immune Memory
Source: Int J Mol Sci. 2023 May 18;24(10):8967. doi: 10.3390/ijms24108967 (PMC10219556; doi:10.3390/ijms24108967)
Supplement: Supplementary file 1 [file ijms-24-08967-s001.zip]

Archive with 2 entries (2 files):
- Figures S1 and S2.pdf
- Tables S1-S7.xlsx
